# Supplementary material for: Zein/Polysaccharide Nanoscale Electrostatic Complexes: Preparation, Drug Encapsulation and Antibacterial Properties
Source: Nanomaterials (Basel). 2024 Jan 15;14(2):197. doi: 10.3390/nano14020197 (PMC10818850; doi:10.3390/nano14020197)
Supplement: Supplementary file 1 [file nanomaterials-14-00197-s001.zip]

Archive with 1 entries (1 files):
- nanomaterials-2771252-supplementary.pdf
